# Supplementary material for: A new, mesophotic Coryphopterus goby (Teleostei, Gobiidae) from the southern Caribbean, with comments on relationships and depth distributions within the genus
Source: Zookeys. 2015 Jul 17;(513):123–42. doi: 10.3897/zookeys.513.9998 (PMC4524281; doi:10.3897/zookeys.513.9998)
Supplement: XML Treatment for Coryphopterus curasub [file zookeys.513.9998-treatment1.xml]

<!DOCTYPE tp:taxon-treatment
  PUBLIC "-//TaxonX//DTD Taxonomic Treatment Publishing DTD v0 20100105//EN" "tax-treatment-NSO.dtd">
<tp:taxon-treatment xmlns:tp="http://www.plazi.org/taxpub"><tp:treatment-meta><kwd-group><label>Taxon classification</label><kwd><named-content content-type="kingdom">Animalia</named-content></kwd><kwd><named-content content-type="order">Gobiiformes</named-content></kwd><kwd><named-content content-type="family">Gobiidae</named-content></kwd></kwd-group><mixed-citation publication-type="journal"><person-group><name><surname>Baldwin</surname><given-names>Carole C.</given-names></name><name><surname>Robertson</surname><given-names>D. Ross</given-names></name></person-group><article-title>A new, mesophotic <italic><tp:taxon-name><tp:taxon-name-part taxon-name-part-type="genus">Coryphopterus</tp:taxon-name-part></tp:taxon-name></italic> goby (<tp:taxon-name><tp:taxon-name-part taxon-name-part-type="subclass">Teleostei</tp:taxon-name-part></tp:taxon-name>, <tp:taxon-name><tp:taxon-name-part taxon-name-part-type="family">Gobiidae</tp:taxon-name-part></tp:taxon-name>) from the southern Caribbean, with comments on relationships and depth distributions within the genus</article-title><source>Zookeys</source><day>17</day><month>7</month><year>2015</year><volume>2015</volume><issue>513</issue><fpage>123</fpage><lpage>142</lpage><pub-id pub-id-type="doi">10.3897/zookeys.513.9998</pub-id></mixed-citation></tp:treatment-meta><tp:nomenclature><tp:taxon-name>
                        <tp:taxon-name-part taxon-name-part-type="genus">Coryphopterus</tp:taxon-name-part>
                        <tp:taxon-name-part taxon-name-part-type="species">curasub</tp:taxon-name-part>
                        <object-id xmlns:xlink="http://www.w3.org/1999/xlink" content-type="zoobank" xlink:type="simple">http://zoobank.org/5C60A7B0-58D9-4896-81EF-A0D1DD28873D</object-id>
                    </tp:taxon-name><tp:taxon-status xmlns:xlink="http://www.w3.org/1999/xlink" xlink:type="simple">sp. n.</tp:taxon-status><xref> Yellow-spotted sand goby</xref><xref ref-type="fig" rid="F1">Figs 1</xref><xref ref-type="fig" rid="F2">, 2</xref></tp:nomenclature><tp:treatment-sec sec-type="Type locality"><title>Type locality.</title><p>Curaçao, southern Caribbean</p></tp:treatment-sec><tp:treatment-sec sec-type="Holotype"><title>Holotype.</title><p>USNM 406373, Smithsonian DNA number CUR 11373, 33.3 mm SL, female, <italic>Curasub</italic> submersible, sta. 11-05, southern Caribbean, Curaçao, east of downline off Substation Curaçao dock, near <named-content xmlns:xlink="http://www.w3.org/1999/xlink" content-type="dwc:verbatimCoordinates" xlink:type="simple">12°05.069'N, 68°53.886'W</named-content>, 80 m, quinaldine, 30 May 2011, D. R. Robertson, B. Brandt, A Schrier, K. Stewart.</p></tp:treatment-sec><tp:treatment-sec sec-type="Paratypes"><title>Paratypes.</title><p>USNM 430037, CUR 13302, 30.0 mm SL, male, <italic>Curasub</italic> submersible, sta. 13-29, southern Caribbean, Curaçao, east of downline off Substation Curaçao dock, near <named-content xmlns:xlink="http://www.w3.org/1999/xlink" content-type="dwc:verbatimCoordinates" xlink:type="simple">12°05.069'N, 68°53.886'W</named-content>, 70–72 m, quinaldine, 30 October 2013, C. C. Baldwin, D. R. Robertson, B. Brandt, C. Castillo, L. Ybarrondo. USNM 431328, CUR 14003, 31.0 mm SL, male, <italic>Curasub</italic> submersible, sta. 14-01, southern Caribbean, Curaçao, east of downline off Substation Curaçao dock, near <named-content xmlns:xlink="http://www.w3.org/1999/xlink" content-type="dwc:verbatimCoordinates" xlink:type="simple">12°05.069'N, 68°53.886'W</named-content>, 73 m, quinaldine, 17 March 2014, C. C. Baldwin, D. R. Robertson, B. Brandt, C. Castillo, H. Reichardt. USNM 430019, CUR 13303, 17.5 mm SL, immature (same collection locality as USNM 430037), cleared and stained.</p></tp:treatment-sec><tp:treatment-sec sec-type="Generic assignment"><title>Generic assignment.</title><p>The combination of six spines in the first dorsal fin, fewer than 20 rays in the second dorsal fin, pelvic fin with one spine and five soft rays, head pores present, no free pectoral-fin rays, no scales on top of head, and no prominent crest on top of head anteriorly from first dorsal fin support the placement of <italic><tp:taxon-name><tp:taxon-name-part taxon-name-part-type="genus">Coryphopterus</tp:taxon-name-part> <tp:taxon-name-part taxon-name-part-type="species">curasub</tp:taxon-name-part></tp:taxon-name></italic> in the genus <italic><tp:taxon-name><tp:taxon-name-part taxon-name-part-type="genus">Coryphopterus</tp:taxon-name-part></tp:taxon-name></italic> (<xref ref-type="bibr" rid="B15">Murdy 2002</xref>).</p></tp:treatment-sec><tp:treatment-sec sec-type="Diagnosis"><title>Diagnosis.</title><p>A species of <italic><tp:taxon-name><tp:taxon-name-part taxon-name-part-type="genus">Coryphopterus</tp:taxon-name-part></tp:taxon-name></italic> distinguishable from its congeners by the following combination of characters: total second dorsal-fin rays (spinous plus soft) 10-11, usually 11; total anal-fin rays (spinous plus soft) 10; pectoral-fin rays 19-20; pelvic fins united; no pelvic frenum; pectoral-fin base with two prominent dark spots (yellow with dark spotting in life) of roughly equal intensity, one on dorsal portion of fin base and one on ventral part; no distinct black blotch behind orbit above opercle; no dark triangular blotch immediately behind middle of orbit; blotches of pigment on trunk mostly yellow; few melanophores and yellow dots interspersed among yellow blotches of pigment on trunk; no black ring of pigment surrounding anus; dark triangular blotch variously developed beneath anteroventral corner of orbit; basicaudal blotch cross-shaped, with prominent anterior projection; and two yellow/orange blotches on base of caudal fin situated immediately behind basicaudal blotch.</p></tp:treatment-sec><tp:treatment-sec sec-type="Description"><title>Description.</title><p>Dorsal-fin rays VI + I, 9-10 (9 in one paratype, 10 in other specimens), total second dorsal-fin rays 10 or 11 (10 in one paratype, 11 in other specimens); anal-fin rays I, 9; all soft dorsal- and anal-fin rays branched. Pectoral-fin rays 19, 19 (paratypes) or 20, 20 (holotype); all pectoral rays branched except splint-like uppermost and lowermost rays. Pelvic-fin rays I, 5; all soft rays branched; fins unit<!--PageBreak--><!--PageBreak-->ed, no frenum. Total caudal-fin rays (including procurrent rays) 30 (holotype) or 31 (cleared and stained paratype; can’t assess number from radiographs of other paratypes); segmented caudal rays17; branched caudal rays12 (6+6); unbranched caudal rays 18 in holotype (9+9), 19 (10+9) in cleared and stained paratype. Dorsal-fin formula 3-22110. Vertebrae 10 precaudal +16 caudal. Epineurals 10 pairs. Ribs on vertebrae 3-10. Anal-fin pterygiophores anterior to first haemal spine 2. Gill rakers on first arch, including rudiments, 2 + 8 (holotype and adult paratypes), 0 + 8 in cleared and stained juvenile paratype. Branchiostegal rays 5. Numerous scales abraded and missing on all specimens, one paratype with approximately 22 scales in longitudinal series, 6 scales between origin of second dorsal fin obliquely downward to anal fin, and approximately 17 circum-peduncular scales.</p><p>Measurements of holotype in parentheses following extremes for holotype plus two adult paratypes. Juvenile paratype bent and not measured prior to clearing and staining. Body elongate, maximum depth from base of dorsal-fin spines 17–19% SL (17); body compressed, greatest width just posterior to gill opening 14–15% SL (14); head length 30–32% SL (32); snout length (to fleshy edge of orbit) 6.0–7.1% SL (6.0); greatest fleshy orbit diameter 9.3–10% SL (9.3); least fleshy interorbital 1.3–3.3% SL (3.3); caudal-peduncle length 23–24% SL (23); least caudal-peduncle depth 11–12% SL (11); length of dorsal-fin base 39–46% SL (46); first dorsal spine 14–16% SL (16); second dorsal spine 15–18% SL (17); third and longest dorsal spine 16–20% SL (18); sixth and shortest dorsal spine 7.0–8.4% SL (8.4); seventh dorsal spine (first element of second dorsal fin) 14–16% SL (16); last dorsal soft ray 16–17% SL (16); anal-fin spine 8.7–11% SL (11); last anal soft ray 20–22% SL (20); pectoral fin 32–36% SL (36), fin reaching vertical through second anal-fin soft ray, longest pectoral rays the 11<sup>th</sup>-14<sup>th</sup> rays from top of fin; pelvic fin 24–32% SL (27), fin reaching origin of anal fin or terminating slightly before origin, longest pelvic ray the fourth.</p><p>Trunk, belly, and pre-pelvic region scaled, head and predorsal region naked; scales ctenoid except on pre-pelvic region, where they are cycloid. Upper jaw with several rows of small conical teeth, outermost teeth largest but smaller than outermost dentary teeth; dentary with outer row of fairly large conical teeth and several inner rows of smaller teeth; innermost teeth intermediate in size between teeth of outermost row and those adjacent to it. No teeth on vomer, palatines, or pterygoids. Anterior nare opening on short tube; posterior nare a simple opening. Head pores prominent: nasal pore, anterior interorbital pore, posterior interorbital pore, infraorbital pore, postorbital pore, pore at each end of lateral sensory canal, pore at each end of posterior lateral canal, and three preopercular pores (pores B’, C and D [both single], E, F, G, H’, K’, L’, M’, N, O’). A very low, thin ridge of tissue extending from just posterior to interobital region to base of first dorsal fin.</p><p>When photographed against a light background (Fig. <xref ref-type="fig" rid="F2">2A</xref>), the following color pattern visible in holotype. TRUNK: ground color white, several irregular horizontal rows of yellow/orange irregular-shaped blotches, most blotches bordered by and peppered with small black melanophores; uppermost row comprising approximately 11 blotches distributed along dorsal body margin from head (with two-three blotches) to caudal <!--PageBreak-->peduncle; second row shortest, comprising approximately eight blotches and extending from just posterior to posterodorsal margin of orbit to vertical through third or fourth dorsal-fin spine; third row comprising approximately 15 blotches and extending from middle of posterior margin of orbit to caudal peduncle—anterior blotches of this row united to form irregular stripe; lowermost row comprising five prominent blotches that extend from vertical through anterior origin of second dorsal fin to posterior portion of caudal peduncle and several less conspicuous blotches anterior of and within this series; this row continuing anteriorly onto pectoral-fin base and head as an irregular yellow stripe that passes along ventral margin of orbit and terminates on posterior end of upper jaw; yellow blotches on anterior portion of trunk and head better defined by peripheral melanophores than those on posterior portion of trunk; scattered small spots of yellow/black pigment interspersed among blotches in most rows. HEAD: head pigment also including short yellow/black stripe on snout; yellow stripe on ventral portion of head from posterior end of lower jaw to preopercle; triangle of black pigment beneath anteroventral margin of orbit; scattered black dots on upper lip, on snout, and beneath eye; two small black blotches of pigment on operculum; some whitish pigment extending posterodorsally from dark triangle beneath orbit; pu<!--PageBreak-->pil black, iris brown; ventral portions of head and trunk mostly white except for streak of yellow pigment beneath opercular opening. CAUDAL PEDUNCLE: dark cross-shaped basicaudal blotch present on central portion of caudal peduncle and caudal-fin base, the anterior projection of cross prominent; two yellow spots bordering dorsal and ventral ends of blotch posteriorly and extending onto bases of several caudal-fin rays. FINS: first dorsal fin translucent, with three irregular yellow stripes; second dorsal fin with three or four irregular yellow stripes; anal fin with broad stripe of pale yellow pigment on middle of fin; caudal fin with blotches of yellow pigment forming an arc on basal portion of fin, some of this pigment extending distally along caudal rays as barely noticeable yellow streaks; pectoral and pelvic fins mostly clear; yellow/black blotch on dorsal portion of pectoral-fin base extending onto basal portion of dorsalmost pectoral rays; lower portion of pectoral-fin base with well-defined, round, yellow/orange blotch with dark dots. When photographed against a black background (Fig. <xref ref-type="fig" rid="F1">1B</xref>), numerous small, white, round to oblong spots visible on membranes of all fins; distal margin of anal fin with pale blue stripe.</p><fig id="F1" position="float" orientation="portrait"><label>Figure 1.</label><caption><p><italic><tp:taxon-name><tp:taxon-name-part taxon-name-part-type="genus">Coryphopterus</tp:taxon-name-part> <tp:taxon-name-part taxon-name-part-type="species">curasub</tp:taxon-name-part></tp:taxon-name></italic> sp. n., type specimens: <bold>A, B</bold> USNM 406373, holotype, Smithsonian DNA number CUR 11373, 33.3 mm SL, female – after preservation (<bold>A</bold>) and before preservation (<bold>B</bold>) <bold>C</bold> USNM 431328, Paratype, CUR 14003, 31.0 mm SL, male, before preservation <bold>D</bold> USNM 430019, Paratype, CUR 13303, 17.5 mm SL, immature, before preservation and clearing and staining. Note that the dark color on the posterior portion of the caudal fin is an artifact of flash photography and does not reflect the existence of dark pigment. Photos by Ian Silver-Gorges (<bold>A</bold>) and D. R. Robertson and C. C. Baldwin (<bold>B–D</bold>).</p></caption><graphic xmlns:xlink="http://www.w3.org/1999/xlink" xlink:href="zookeys-513-123-g001.jpg" position="float" orientation="portrait" xlink:type="simple" id="oo_47464.jpg"/></fig><p>Male paratypes (Fig. <xref ref-type="fig" rid="F1">1C</xref>) with similar coloration except black triangle of pigment beneath anteroventral corner of eye less conspicuous; melanophores present on lower jaw; iris mottled whitish/bronze; pectoral fin with pale yellow pigment; and pelvic fin with black-spotted yellow patches. IMMATURE SPECIMEN (Fig. <xref ref-type="fig" rid="F1">1D</xref>) paler but with most pigment described above developing; diagnostic cross-shaped marking on caudal peduncle not formed, and only lower black-spotted yellow blotch on pectoral-fin base well formed; most prominent pigment comprising yellow stripes on head, five black-spotted yellow blotches on trunk in lowermost row, and black-spotted yellow blotch in line with this row on base of caudal fin.</p><p>Color of holotype in alcohol (Fig. <xref ref-type="fig" rid="F1">1A</xref>). Ground color of head and trunk light tan, overlain by assorted dark circles, stripes, and irregular markings. Scattered melanophores and blotches present along base of spinous dorsal fin and on dorsal portion of trunk. Most prominent trunk pigment located just ventral to lateral midline as a row of six mostly circular blotches of roughly equal size except the second from anterior and last, which are small relative to the others; this row of pigment markings originating at a vertical through second element of second dorsal fin and terminating on caudal peduncle. Head with several circular blotches in row posterior to posterodorsal portion of orbit; irregular stripe of pigment extending posteriorly from middle of orbit; irregular stripe-like mark extending posteriorly from posteroventral portion of orbit; scattered melanophores on snout, lacrimal, and upper jaw; dark triangle of pigment beneath anteroventral corner of orbit; and two irregular streaks of pigment on ventral portion of operculum. Dark portion of basicaudal blotch as described above, but no melanophores present on remainder of caudal fin or on anal and pelvic fins. First dorsal fin with small bits of dark pigment on membranes of second, third and fifth spines. Pectoral-fin base with one dorsal and one ventral circular blotches, the former extending as short series of melanophores posteriorly onto bases of dorsal rays of fin.</p><!--PageBreak--></tp:treatment-sec><tp:treatment-sec sec-type="Distribution"><title>Distribution.</title><p>Known from 70–80 m off Curaçao, southern Caribbean.</p></tp:treatment-sec><tp:treatment-sec sec-type="Habitat"><title>Habitat.</title><p>Notes recorded during the submersible dive on which the 33.0 mm SL paratype (USNM 431328) was collected indicate that it occurred on sand with rubble patches on a 45°slope.</p></tp:treatment-sec><tp:treatment-sec sec-type="Etymology"><title>Etymology.</title><p>Named for the manned submersible <italic>Curasub</italic>, which is owned and operated by Substation Curaçao, in recognition of the contributions of this vehicle to increasing our knowledge of the Caribbean deep-reef fish fauna.</p></tp:treatment-sec><tp:treatment-sec sec-type="Common name"><title>Common name.</title><p>“Yellow-spotted sand goby” refers to the yellow spots on the trunk and the collection habitat.</p></tp:treatment-sec><tp:treatment-sec sec-type="Morphological comparisons"><title>Morphological comparisons.</title><p><italic><tp:taxon-name><tp:taxon-name-part taxon-name-part-type="genus">Coryphopterus</tp:taxon-name-part> <tp:taxon-name-part taxon-name-part-type="species">curasub</tp:taxon-name-part></tp:taxon-name></italic> is most similar to <italic><tp:taxon-name><tp:taxon-name-part taxon-name-part-type="genus">Coryphopterus</tp:taxon-name-part> <tp:taxon-name-part taxon-name-part-type="species">dicrus</tp:taxon-name-part></tp:taxon-name></italic> (Fig. <xref ref-type="fig" rid="F2">2</xref>) and keys to that species in the most recent dichotomous key to western Atlantic <italic><tp:taxon-name><tp:taxon-name-part taxon-name-part-type="genus">Coryphopterus</tp:taxon-name-part></tp:taxon-name></italic> (<xref ref-type="bibr" rid="B5">Baldwin et al. 2009</xref>). They share the presence of two dark circular markings on the pectoral-fin base that are of roughly equal intensity (except in the juvenile <italic><tp:taxon-name><tp:taxon-name-part taxon-name-part-type="genus">Coryphopterus</tp:taxon-name-part> <tp:taxon-name-part taxon-name-part-type="species">curasub</tp:taxon-name-part></tp:taxon-name></italic>, in which only the lower spot is prominent), the absence of a distinct black blotch or triangle of pigment behind the eye above the opercle in adults, the presence of a united pelvic fin in which the fourth rays are longer than the fifth, and the absence of a pelvic frenum. They usually differ in total number of rays (spinous plus soft) in the second dorsal fin (10–11, usually 11, in <italic><tp:taxon-name><tp:taxon-name-part taxon-name-part-type="genus">Coryphopterus</tp:taxon-name-part> <tp:taxon-name-part taxon-name-part-type="species">curasub</tp:taxon-name-part></tp:taxon-name></italic>, 10 in <italic><tp:taxon-name><tp:taxon-name-part taxon-name-part-type="genus">Coryphopterus</tp:taxon-name-part> <tp:taxon-name-part taxon-name-part-type="species">dicrus</tp:taxon-name-part></tp:taxon-name></italic>); absence of a dark triangular blotch immediately posterior to the orbit in <italic><tp:taxon-name><tp:taxon-name-part taxon-name-part-type="genus">Coryphopterus</tp:taxon-name-part> <tp:taxon-name-part taxon-name-part-type="species">curasub</tp:taxon-name-part></tp:taxon-name></italic> (present in <italic><tp:taxon-name><tp:taxon-name-part taxon-name-part-type="genus">Coryphopterus</tp:taxon-name-part> <tp:taxon-name-part taxon-name-part-type="species">dicrus</tp:taxon-name-part></tp:taxon-name></italic>); presence of a dark triangular blotch beneath the anteroventral portion of the orbit in the largest specimen (33.3 mm SL holotype) of <italic><tp:taxon-name><tp:taxon-name-part taxon-name-part-type="genus">Coryphopterus</tp:taxon-name-part> <tp:taxon-name-part taxon-name-part-type="species">curasub</tp:taxon-name-part></tp:taxon-name></italic> (absent in similarly large specimens of <italic><tp:taxon-name><tp:taxon-name-part taxon-name-part-type="genus">Coryphopterus</tp:taxon-name-part> <tp:taxon-name-part taxon-name-part-type="species">dicrus</tp:taxon-name-part></tp:taxon-name></italic>); blotches of pigment on the trunk typically yellow in <italic><tp:taxon-name><tp:taxon-name-part taxon-name-part-type="genus">Coryphopterus</tp:taxon-name-part> <tp:taxon-name-part taxon-name-part-type="species">curasub</tp:taxon-name-part></tp:taxon-name></italic>, orange to rusty brown in <italic><tp:taxon-name><tp:taxon-name-part taxon-name-part-type="genus">Coryphopterus</tp:taxon-name-part> <tp:taxon-name-part taxon-name-part-type="species">dicrus</tp:taxon-name-part></tp:taxon-name></italic>; few yellow spots with tiny melanophores among the yellow blotches of pigment on the trunk in <italic><tp:taxon-name><tp:taxon-name-part taxon-name-part-type="genus">Coryphopterus</tp:taxon-name-part> <tp:taxon-name-part taxon-name-part-type="species">curasub</tp:taxon-name-part></tp:taxon-name></italic> vs. many rusty spots with tiny melanophores between the rusty brown blotches in <italic><tp:taxon-name><tp:taxon-name-part taxon-name-part-type="genus">Coryphopterus</tp:taxon-name-part> <tp:taxon-name-part taxon-name-part-type="species">dicrus</tp:taxon-name-part></tp:taxon-name></italic>; configuration of the basicaudal blotch (a cross-shaped blotch with a distinct anterior projection in <italic><tp:taxon-name><tp:taxon-name-part taxon-name-part-type="genus">Coryphopterus</tp:taxon-name-part> <tp:taxon-name-part taxon-name-part-type="species">curasub</tp:taxon-name-part></tp:taxon-name></italic> vs. a dumbbell-shaped bar in <italic><tp:taxon-name><tp:taxon-name-part taxon-name-part-type="genus">Coryphopterus</tp:taxon-name-part> <tp:taxon-name-part taxon-name-part-type="species">dicrus</tp:taxon-name-part></tp:taxon-name></italic>); the two yellow/orange blotches on the base of the caudal fin situated immediately behind the basicaudal blotch in <italic><tp:taxon-name><tp:taxon-name-part taxon-name-part-type="genus">Coryphopterus</tp:taxon-name-part> <tp:taxon-name-part taxon-name-part-type="species">curasub</tp:taxon-name-part></tp:taxon-name></italic> vs. superimposed on and contributing to the upper and lower heads of the basicaudal bar of <italic><tp:taxon-name><tp:taxon-name-part taxon-name-part-type="genus">Coryphopterus</tp:taxon-name-part> <tp:taxon-name-part taxon-name-part-type="species">dicrus</tp:taxon-name-part></tp:taxon-name></italic>; maximum body depth from base of spinous dorsal fin (17–19% SL in <italic><tp:taxon-name><tp:taxon-name-part taxon-name-part-type="genus">Coryphopterus</tp:taxon-name-part> <tp:taxon-name-part taxon-name-part-type="species">curasub</tp:taxon-name-part></tp:taxon-name></italic>, 20–26% SL in <italic><tp:taxon-name><tp:taxon-name-part taxon-name-part-type="genus">Coryphopterus</tp:taxon-name-part> <tp:taxon-name-part taxon-name-part-type="species">dicrus</tp:taxon-name-part></tp:taxon-name></italic> – <xref ref-type="bibr" rid="B8">Böhlke and Robins 1960</xref>); least depth of caudal peduncle (11–12% SL in <italic><tp:taxon-name><tp:taxon-name-part taxon-name-part-type="genus">Coryphopterus</tp:taxon-name-part> <tp:taxon-name-part taxon-name-part-type="species">curasub</tp:taxon-name-part></tp:taxon-name></italic>, 13–15% SL in <italic><tp:taxon-name><tp:taxon-name-part taxon-name-part-type="genus">Coryphopterus</tp:taxon-name-part> <tp:taxon-name-part taxon-name-part-type="species">dicrus</tp:taxon-name-part></tp:taxon-name></italic> – <xref ref-type="bibr" rid="B8">Böhlke and Robins 1960</xref>). <italic><tp:taxon-name><tp:taxon-name-part taxon-name-part-type="genus">Coryphopterus</tp:taxon-name-part> <tp:taxon-name-part taxon-name-part-type="species">curasub</tp:taxon-name-part></tp:taxon-name></italic> differs from all other western Atlantic <italic><tp:taxon-name><tp:taxon-name-part taxon-name-part-type="genus">Coryphopterus</tp:taxon-name-part></tp:taxon-name></italic> (<italic><tp:taxon-name><tp:taxon-name-part taxon-name-part-type="genus">Coryphopterus</tp:taxon-name-part> <tp:taxon-name-part taxon-name-part-type="species">alloides</tp:taxon-name-part></tp:taxon-name></italic> Böhlke &amp; Robins, <italic><tp:taxon-name><tp:taxon-name-part taxon-name-part-type="genus">Coryphopterus</tp:taxon-name-part> <tp:taxon-name-part taxon-name-part-type="species">eidolon</tp:taxon-name-part></tp:taxon-name></italic>, <italic><tp:taxon-name><tp:taxon-name-part taxon-name-part-type="genus">Coryphopterus</tp:taxon-name-part> <tp:taxon-name-part taxon-name-part-type="species">glaucofraenum</tp:taxon-name-part></tp:taxon-name></italic>, <italic><tp:taxon-name><tp:taxon-name-part taxon-name-part-type="genus">Coryphopterus</tp:taxon-name-part> <tp:taxon-name-part taxon-name-part-type="species">hyalinus</tp:taxon-name-part></tp:taxon-name></italic>, <italic><tp:taxon-name><tp:taxon-name-part taxon-name-part-type="genus">Coryphopterus</tp:taxon-name-part> <tp:taxon-name-part taxon-name-part-type="species">kuna</tp:taxon-name-part></tp:taxon-name></italic>, <italic><tp:taxon-name><tp:taxon-name-part taxon-name-part-type="genus">Coryphopterus</tp:taxon-name-part> <tp:taxon-name-part taxon-name-part-type="species">lipernes</tp:taxon-name-part></tp:taxon-name></italic>, <italic><tp:taxon-name><tp:taxon-name-part taxon-name-part-type="genus">Coryphopterus</tp:taxon-name-part> <tp:taxon-name-part taxon-name-part-type="species">personatus</tp:taxon-name-part></tp:taxon-name></italic>, <italic><tp:taxon-name><tp:taxon-name-part taxon-name-part-type="genus">Coryphopterus</tp:taxon-name-part> <tp:taxon-name-part taxon-name-part-type="species">punctipectophorus</tp:taxon-name-part></tp:taxon-name></italic>, <italic><tp:taxon-name><tp:taxon-name-part taxon-name-part-type="genus">Coryphopterus</tp:taxon-name-part> <tp:taxon-name-part taxon-name-part-type="species">thrix</tp:taxon-name-part></tp:taxon-name></italic>, <italic><tp:taxon-name><tp:taxon-name-part taxon-name-part-type="genus">Coryphopterus</tp:taxon-name-part> <tp:taxon-name-part taxon-name-part-type="species">tortugae</tp:taxon-name-part></tp:taxon-name></italic>, and <italic><tp:taxon-name><tp:taxon-name-part taxon-name-part-type="genus">Coryphopterus</tp:taxon-name-part> <tp:taxon-name-part taxon-name-part-type="species">venezuelae</tp:taxon-name-part></tp:taxon-name></italic>) in having two round dark marks on the pectoral-fin base that are of roughly equal intensity in adults. It further differs from <italic><tp:taxon-name><tp:taxon-name-part taxon-name-part-type="genus">Coryphopterus</tp:taxon-name-part> <tp:taxon-name-part taxon-name-part-type="species">hyalinus</tp:taxon-name-part></tp:taxon-name></italic>, <italic><tp:taxon-name><tp:taxon-name-part taxon-name-part-type="genus">Coryphopterus</tp:taxon-name-part> <tp:taxon-name-part taxon-name-part-type="species">lipernes</tp:taxon-name-part></tp:taxon-name></italic>, and <italic><tp:taxon-name><tp:taxon-name-part taxon-name-part-type="genus">Coryphopterus</tp:taxon-name-part> <tp:taxon-name-part taxon-name-part-type="species">personatus</tp:taxon-name-part></tp:taxon-name></italic> in lacking a black ring around the anus; from those species and <italic><tp:taxon-name><tp:taxon-name-part taxon-name-part-type="genus">Coryphopterus</tp:taxon-name-part> <tp:taxon-name-part taxon-name-part-type="species">alloides</tp:taxon-name-part></tp:taxon-name></italic> in having the pelvic fin united; from <italic><tp:taxon-name><tp:taxon-name-part taxon-name-part-type="genus">Coryphopterus</tp:taxon-name-part> <tp:taxon-name-part taxon-name-part-type="species">glaucofraenum</tp:taxon-name-part></tp:taxon-name></italic>, <italic><tp:taxon-name><tp:taxon-name-part taxon-name-part-type="genus">Coryphopterus</tp:taxon-name-part> <tp:taxon-name-part taxon-name-part-type="species">tortugae</tp:taxon-name-part></tp:taxon-name></italic>, and <italic><tp:taxon-name><tp:taxon-name-part taxon-name-part-type="genus">Coryphopterus</tp:taxon-name-part> <tp:taxon-name-part taxon-name-part-type="species">venezuelae</tp:taxon-name-part></tp:taxon-name></italic> in lacking both a pelvic frenum and a distinct black blotch or triangle behind the eye above the opercle; and from <italic><tp:taxon-name><tp:taxon-name-part taxon-name-part-type="genus">Coryphopterus</tp:taxon-name-part> <tp:taxon-name-part taxon-name-part-type="species">kuna</tp:taxon-name-part></tp:taxon-name></italic> in having 10 or 11 total second dorsal-fin rays, 10 total anal-fin rays, and 19–20 pectoral-fin rays (vs. 9, 9, and 15, respectively).</p><fig id="F2" position="float" orientation="portrait"><label>Figure 2.</label><caption><p>Comparison of <bold>A</bold> <italic><tp:taxon-name><tp:taxon-name-part taxon-name-part-type="genus">Coryphopterus</tp:taxon-name-part> <tp:taxon-name-part taxon-name-part-type="species">curasub</tp:taxon-name-part></tp:taxon-name></italic> sp. n., holotype, USNM 406373, 33.3 mm SL, and its most similar congener <bold>B</bold> <italic><tp:taxon-name><tp:taxon-name-part taxon-name-part-type="genus">Coryphopterus</tp:taxon-name-part> <tp:taxon-name-part taxon-name-part-type="species">dicrus</tp:taxon-name-part></tp:taxon-name></italic>, USNM 413296, 30 mm SL. Note the differences in the shape of the basicaudal pigment marking (with distinct anterior projection in <italic><tp:taxon-name><tp:taxon-name-part taxon-name-part-type="genus">Coryphopterus</tp:taxon-name-part> <tp:taxon-name-part taxon-name-part-type="species">curasub</tp:taxon-name-part></tp:taxon-name></italic>), body depth (shallower in <italic><tp:taxon-name><tp:taxon-name-part taxon-name-part-type="genus">Coryphopterus</tp:taxon-name-part> <tp:taxon-name-part taxon-name-part-type="species">curasub</tp:taxon-name-part></tp:taxon-name></italic>), head pigment (absence of a distinct blotch of black pigment immediately posterior to the orbit and presence of a black triangle of pigment beneath the anteroventral portion of orbit in <italic><tp:taxon-name><tp:taxon-name-part taxon-name-part-type="genus">Coryphopterus</tp:taxon-name-part> <tp:taxon-name-part taxon-name-part-type="species">curasub</tp:taxon-name-part></tp:taxon-name></italic> (present and absent, respectively, in <italic><tp:taxon-name><tp:taxon-name-part taxon-name-part-type="genus">Coryphopterus</tp:taxon-name-part> <tp:taxon-name-part taxon-name-part-type="species">dicrus</tp:taxon-name-part></tp:taxon-name></italic>), and trunk pigment (blotches predominantly yellow with few melanophores interspersed among them in <italic><tp:taxon-name><tp:taxon-name-part taxon-name-part-type="genus">Coryphopterus</tp:taxon-name-part> <tp:taxon-name-part taxon-name-part-type="species">curasub</tp:taxon-name-part></tp:taxon-name></italic> vs. blotches predominantly orange/rust with numerous melanophores interspersed among them in <italic><tp:taxon-name><tp:taxon-name-part taxon-name-part-type="genus">Coryphopterus</tp:taxon-name-part> <tp:taxon-name-part taxon-name-part-type="species">dicrus</tp:taxon-name-part></tp:taxon-name></italic>).</p></caption><graphic xmlns:xlink="http://www.w3.org/1999/xlink" xlink:href="zookeys-513-123-g002.jpg" position="float" orientation="portrait" xlink:type="simple" id="oo_47465.jpg"/></fig><!--PageBreak--><p>Of the 14 apomorphic morphological characters of <italic><tp:taxon-name><tp:taxon-name-part taxon-name-part-type="genus">Coryphopterus</tp:taxon-name-part></tp:taxon-name></italic> species tabulated by <xref ref-type="bibr" rid="B23">Thacker and Cole (2002)</xref> for inclusion in their phylogenetic analysis of the genus, <italic><tp:taxon-name><tp:taxon-name-part taxon-name-part-type="genus">Coryphopterus</tp:taxon-name-part> <tp:taxon-name-part taxon-name-part-type="species">curasub</tp:taxon-name-part></tp:taxon-name></italic> has (character 1) no pelvic frenum, (3) the fifth (innermost) pelvic-fin ray shortened relative to the fourth, (4) a low ridge of tissue on top of the head, (8) orange or gold coloration on the body, and (10) three stripes of pigment on the head. The presence of a low ridge of tissue on the head characterizes all <italic><tp:taxon-name><tp:taxon-name-part taxon-name-part-type="genus">Coryphopterus</tp:taxon-name-part></tp:taxon-name></italic> species and is thus uninformative. Likewise, although <xref ref-type="bibr" rid="B23">Thacker and Cole (2002)</xref> scored most species as lacking orange or gold coloration, in a more thorough analysis of fresh color patterns in western Atlantic <italic><tp:taxon-name><tp:taxon-name-part taxon-name-part-type="genus">Coryphopterus</tp:taxon-name-part></tp:taxon-name></italic>, <xref ref-type="bibr" rid="B5">Baldwin et al. (2009)</xref> noted the presence of yellow/orange/gold pigment in all species. <italic><tp:taxon-name><tp:taxon-name-part taxon-name-part-type="genus">Coryphopterus</tp:taxon-name-part> <tp:taxon-name-part taxon-name-part-type="species">curasub</tp:taxon-name-part></tp:taxon-name></italic> shares with <italic><tp:taxon-name><tp:taxon-name-part taxon-name-part-type="genus">Coryphopterus</tp:taxon-name-part> <tp:taxon-name-part taxon-name-part-type="species">dicrus</tp:taxon-name-part></tp:taxon-name></italic>, <italic><tp:taxon-name><tp:taxon-name-part taxon-name-part-type="genus">Coryphopterus</tp:taxon-name-part> <tp:taxon-name-part taxon-name-part-type="species">alloides</tp:taxon-name-part></tp:taxon-name></italic>, <italic><tp:taxon-name><tp:taxon-name-part taxon-name-part-type="genus">Coryphopterus</tp:taxon-name-part> <tp:taxon-name-part taxon-name-part-type="species">personatus</tp:taxon-name-part></tp:taxon-name></italic>, <italic><tp:taxon-name><tp:taxon-name-part taxon-name-part-type="genus">Coryphopterus</tp:taxon-name-part> <tp:taxon-name-part taxon-name-part-type="species">hyalinus</tp:taxon-name-part></tp:taxon-name></italic>, and <italic><tp:taxon-name><tp:taxon-name-part taxon-name-part-type="genus">Coryphopterus</tp:taxon-name-part> <tp:taxon-name-part taxon-name-part-type="species">lipernes</tp:taxon-name-part></tp:taxon-name></italic> the absence of a pelvic frenum, with those taxa and <italic><tp:taxon-name><tp:taxon-name-part taxon-name-part-type="genus">Coryphopterus</tp:taxon-name-part> <tp:taxon-name-part taxon-name-part-type="species">eidolon</tp:taxon-name-part></tp:taxon-name></italic> a shortened fifth pelvic-fin ray (relative to the fourth), and with <italic><tp:taxon-name><tp:taxon-name-part taxon-name-part-type="genus">Coryphopterus</tp:taxon-name-part> <tp:taxon-name-part taxon-name-part-type="species">eidolon</tp:taxon-name-part></tp:taxon-name></italic>, <italic><tp:taxon-name><tp:taxon-name-part taxon-name-part-type="genus">Coryphopterus</tp:taxon-name-part> <tp:taxon-name-part taxon-name-part-type="species">thrix</tp:taxon-name-part></tp:taxon-name></italic>, <italic><tp:taxon-name><tp:taxon-name-part taxon-name-part-type="genus">Coryphopterus</tp:taxon-name-part> <tp:taxon-name-part taxon-name-part-type="species">dicrus</tp:taxon-name-part></tp:taxon-name></italic>, <italic><tp:taxon-name><tp:taxon-name-part taxon-name-part-type="genus">Coryphopterus</tp:taxon-name-part> <tp:taxon-name-part taxon-name-part-type="species">glaucofraenum</tp:taxon-name-part></tp:taxon-name></italic>, <italic><tp:taxon-name><tp:taxon-name-part taxon-name-part-type="genus">Coryphopterus</tp:taxon-name-part> <tp:taxon-name-part taxon-name-part-type="species">tortugae</tp:taxon-name-part></tp:taxon-name></italic>, <italic><tp:taxon-name><tp:taxon-name-part taxon-name-part-type="genus">Coryphopterus</tp:taxon-name-part> <tp:taxon-name-part taxon-name-part-type="species">venezuelae</tp:taxon-name-part></tp:taxon-name></italic>, <italic><tp:taxon-name><tp:taxon-name-part taxon-name-part-type="genus">Coryphopterus</tp:taxon-name-part> <tp:taxon-name-part taxon-name-part-type="species">urospilus</tp:taxon-name-part></tp:taxon-name></italic>, and <italic><tp:taxon-name><tp:taxon-name-part taxon-name-part-type="genus">Coryphopterus</tp:taxon-name-part> <tp:taxon-name-part taxon-name-part-type="species">punctipectophorus</tp:taxon-name-part></tp:taxon-name></italic> the presence of three stripes of pigment on the head. In <italic><tp:taxon-name><tp:taxon-name-part taxon-name-part-type="genus">Coryphopterus</tp:taxon-name-part> <tp:taxon-name-part taxon-name-part-type="species">curasub</tp:taxon-name-part></tp:taxon-name></italic>, the lowermost stripe (on the cheek) is yellow and lacks melanophores, which are present in the other species. The homology of the pigment stripes is thus questionable. <xref ref-type="bibr" rid="B23">Thacker and Cole (2002)</xref> list several apomorphic characters (11–13) related to basicaudal pigment, but the configuration of the basicaudal blotch in <italic><tp:taxon-name><tp:taxon-name-part taxon-name-part-type="genus">Coryphopterus</tp:taxon-name-part> <tp:taxon-name-part taxon-name-part-type="species">curasub</tp:taxon-name-part></tp:taxon-name></italic> is unique among <italic><tp:taxon-name><tp:taxon-name-part taxon-name-part-type="genus">Coryphopterus</tp:taxon-name-part></tp:taxon-name></italic> species. <xref ref-type="bibr" rid="B23">Thacker and Cole’s (2002)</xref> 14<sup>th</sup> character, the presence or absence of a pigment spot on the pectoral-fin base, insufficiently describes the variation in this character in <italic><tp:taxon-name><tp:taxon-name-part taxon-name-part-type="genus">Coryphopterus</tp:taxon-name-part></tp:taxon-name></italic>. Of the various configurations—no spots, one spot dorsally, one spot ventrally, two spots with upper spot more intense, two spots of roughly equal intensity—only <italic><tp:taxon-name><tp:taxon-name-part taxon-name-part-type="genus">Coryphopterus</tp:taxon-name-part> <tp:taxon-name-part taxon-name-part-type="species">curasub</tp:taxon-name-part></tp:taxon-name></italic> and <italic><tp:taxon-name><tp:taxon-name-part taxon-name-part-type="genus">Coryphopterus</tp:taxon-name-part> <tp:taxon-name-part taxon-name-part-type="species">dicrus</tp:taxon-name-part></tp:taxon-name></italic> have two spots of equal intensity among <italic><tp:taxon-name><tp:taxon-name-part taxon-name-part-type="genus">Coryphopterus</tp:taxon-name-part></tp:taxon-name></italic> species and outgroup taxa. In summary, of the potentially informative, putative apomorphic characters exhibited by <italic><tp:taxon-name><tp:taxon-name-part taxon-name-part-type="genus">Coryphopterus</tp:taxon-name-part> <tp:taxon-name-part taxon-name-part-type="species">curasub</tp:taxon-name-part></tp:taxon-name></italic>, only <italic><tp:taxon-name><tp:taxon-name-part taxon-name-part-type="genus">Coryphopterus</tp:taxon-name-part> <tp:taxon-name-part taxon-name-part-type="species">dicrus</tp:taxon-name-part></tp:taxon-name></italic> shares all of them.</p></tp:treatment-sec><tp:treatment-sec sec-type="Genetic comparisons"><title>Genetic comparisons.</title><p>COI sequences derived from tissue samples from the four type specimens of <italic><tp:taxon-name><tp:taxon-name-part taxon-name-part-type="genus">Coryphopterus</tp:taxon-name-part> <tp:taxon-name-part taxon-name-part-type="species">curasub</tp:taxon-name-part></tp:taxon-name></italic> and three specimens of <italic><tp:taxon-name><tp:taxon-name-part taxon-name-part-type="genus">Coryphopterus</tp:taxon-name-part> <tp:taxon-name-part taxon-name-part-type="species">venezuelae</tp:taxon-name-part></tp:taxon-name></italic> collected by submersible as part of this study (<xref ref-type="app" rid="App1">Appendix</xref>) were combined with 173 previously published COI sequences for western Atlantic <italic><tp:taxon-name><tp:taxon-name-part taxon-name-part-type="genus">Coryphopterus</tp:taxon-name-part></tp:taxon-name></italic> (<xref ref-type="bibr" rid="B5">Baldwin et al. 2009</xref>, <xref ref-type="bibr" rid="B30">Weigt et al. 2012b</xref>) in a neighbor-joining analysis (Fig. <xref ref-type="fig" rid="F3">3</xref>). Intraspecific divergence in COI for <italic><tp:taxon-name><tp:taxon-name-part taxon-name-part-type="genus">Coryphopterus</tp:taxon-name-part> <tp:taxon-name-part taxon-name-part-type="species">curasub</tp:taxon-name-part></tp:taxon-name></italic> was 0.1% as compared to 17–23% interspecific divergence between <italic><tp:taxon-name><tp:taxon-name-part taxon-name-part-type="genus">Coryphopterus</tp:taxon-name-part> <tp:taxon-name-part taxon-name-part-type="species">curasub</tp:taxon-name-part></tp:taxon-name></italic> and other western Atlantic <italic><tp:taxon-name><tp:taxon-name-part taxon-name-part-type="genus">Coryphopterus</tp:taxon-name-part></tp:taxon-name></italic> species, including <italic><tp:taxon-name><tp:taxon-name-part taxon-name-part-type="genus">Coryphopterus</tp:taxon-name-part> <tp:taxon-name-part taxon-name-part-type="species">dicrus</tp:taxon-name-part></tp:taxon-name></italic> (18%, Table <xref ref-type="table" rid="T1">1</xref>). Intraspecific divergences for all western Atlantic <italic><tp:taxon-name><tp:taxon-name-part taxon-name-part-type="genus">Coryphopterus</tp:taxon-name-part></tp:taxon-name></italic> species were &lt; 1% except for <italic><tp:taxon-name><tp:taxon-name-part taxon-name-part-type="genus">Coryphopterus</tp:taxon-name-part> <tp:taxon-name-part taxon-name-part-type="species">alloides</tp:taxon-name-part></tp:taxon-name></italic> (3.7%), likely reflecting, as suggested by <xref ref-type="bibr" rid="B5">Baldwin et al. (2009)</xref>, a cryptic species that awaits investigation. Phylogenetic relationships within <italic><tp:taxon-name><tp:taxon-name-part taxon-name-part-type="genus">Coryphopterus</tp:taxon-name-part></tp:taxon-name></italic> were analyzed using a reduced COI dataset of western Atlantic <italic><tp:taxon-name><tp:taxon-name-part taxon-name-part-type="genus">Coryphopterus</tp:taxon-name-part></tp:taxon-name></italic> (43 ingroup sequences selected from the entire COI data set to maximize geographical coverage of each species), the eastern Pacific <italic><tp:taxon-name><tp:taxon-name-part taxon-name-part-type="genus">Coryphopterus</tp:taxon-name-part> <tp:taxon-name-part taxon-name-part-type="species">urospilus</tp:taxon-name-part></tp:taxon-name></italic>, and the western Atlantic <italic><tp:taxon-name><tp:taxon-name-part taxon-name-part-type="genus">Lophogobius</tp:taxon-name-part> <tp:taxon-name-part taxon-name-part-type="species">cyprinoides</tp:taxon-name-part></tp:taxon-name></italic>. A strict consensus of 24 trees resulting from a maximum parsimony analysis (Fig. <xref ref-type="fig" rid="F4">4</xref>) does not resolve the <!--PageBreak-->relationships of <italic><tp:taxon-name><tp:taxon-name-part taxon-name-part-type="genus">Coryphopterus</tp:taxon-name-part> <tp:taxon-name-part taxon-name-part-type="species">curasub</tp:taxon-name-part></tp:taxon-name></italic> with confidence. A clade comprising <italic><tp:taxon-name><tp:taxon-name-part taxon-name-part-type="genus">Coryphopterus</tp:taxon-name-part> <tp:taxon-name-part taxon-name-part-type="species">venezuelae</tp:taxon-name-part></tp:taxon-name></italic>, <italic><tp:taxon-name><tp:taxon-name-part taxon-name-part-type="genus">Coryphopterus</tp:taxon-name-part> <tp:taxon-name-part taxon-name-part-type="species">glaucofraenum</tp:taxon-name-part></tp:taxon-name></italic>, and <italic><tp:taxon-name><tp:taxon-name-part taxon-name-part-type="genus">Coryphopterus</tp:taxon-name-part> <tp:taxon-name-part taxon-name-part-type="species">tortugae</tp:taxon-name-part></tp:taxon-name></italic> is strongly supported (99%), as are clades comprising <italic><tp:taxon-name><tp:taxon-name-part taxon-name-part-type="genus">Coryphopterus</tp:taxon-name-part> <tp:taxon-name-part taxon-name-part-type="species">venezuelae</tp:taxon-name-part></tp:taxon-name></italic> and <italic><tp:taxon-name><tp:taxon-name-part taxon-name-part-type="genus">Coryphopterus</tp:taxon-name-part> <tp:taxon-name-part taxon-name-part-type="species">glaucofraenum</tp:taxon-name-part></tp:taxon-name></italic> (80%), the hovering species <italic><tp:taxon-name><tp:taxon-name-part taxon-name-part-type="genus">Coryphopterus</tp:taxon-name-part> <tp:taxon-name-part taxon-name-part-type="species">hyalinus</tp:taxon-name-part></tp:taxon-name></italic> and <italic><tp:taxon-name><tp:taxon-name-part taxon-name-part-type="genus">Coryphopterus</tp:taxon-name-part> <tp:taxon-name-part taxon-name-part-type="species">personatus</tp:taxon-name-part></tp:taxon-name></italic> (100%), and the planktivores <italic><tp:taxon-name><tp:taxon-name-part taxon-name-part-type="genus">Coryphopterus</tp:taxon-name-part> <tp:taxon-name-part taxon-name-part-type="species">lipernes</tp:taxon-name-part></tp:taxon-name></italic> + <italic><tp:taxon-name><tp:taxon-name-part taxon-name-part-type="genus">Coryphopterus</tp:taxon-name-part> <tp:taxon-name-part taxon-name-part-type="species">hyalinus</tp:taxon-name-part></tp:taxon-name></italic> + <italic><tp:taxon-name><tp:taxon-name-part taxon-name-part-type="genus">Coryphopterus</tp:taxon-name-part> <tp:taxon-name-part taxon-name-part-type="species">personatus</tp:taxon-name-part></tp:taxon-name></italic> (63%). As noted by <xref ref-type="bibr" rid="B23">Thacker and Cole (2002)</xref> based on ND2 mitochondrial and morphological data, <italic><tp:taxon-name><tp:taxon-name-part taxon-name-part-type="genus">Lophogobius</tp:taxon-name-part></tp:taxon-name></italic> is closely related to <italic><tp:taxon-name><tp:taxon-name-part taxon-name-part-type="genus">Coryphopterus</tp:taxon-name-part></tp:taxon-name></italic>, here appearing in a poorly supported clade that also comprises <italic><tp:taxon-name><tp:taxon-name-part taxon-name-part-type="genus">Coryphopterus</tp:taxon-name-part> <tp:taxon-name-part taxon-name-part-type="species">dicrus</tp:taxon-name-part></tp:taxon-name></italic> and the eastern Pacific <italic><tp:taxon-name><tp:taxon-name-part taxon-name-part-type="genus">Coryphopterus</tp:taxon-name-part> <tp:taxon-name-part taxon-name-part-type="species">urospilus</tp:taxon-name-part></tp:taxon-name></italic>. Adding more loci to the genetic analysis as well as <italic><tp:taxon-name><tp:taxon-name-part taxon-name-part-type="genus">Coryphopterus</tp:taxon-name-part> <tp:taxon-name-part taxon-name-part-type="species">punctipectophorus</tp:taxon-name-part></tp:taxon-name></italic> and the eastern- and Indo-Pacific species of <italic><tp:taxon-name><tp:taxon-name-part taxon-name-part-type="genus">Lophogobius</tp:taxon-name-part></tp:taxon-name></italic> may help resolve interspecific <!--PageBreak--><!--PageBreak-->and generic relationships. The placement of <italic><tp:taxon-name><tp:taxon-name-part taxon-name-part-type="genus">Coryphopterus</tp:taxon-name-part> <tp:taxon-name-part taxon-name-part-type="species">kuna</tp:taxon-name-part></tp:taxon-name></italic> outside of the western Atlantic <italic><tp:taxon-name><tp:taxon-name-part taxon-name-part-type="genus">Coryphopterus</tp:taxon-name-part></tp:taxon-name></italic> + <italic><tp:taxon-name><tp:taxon-name-part taxon-name-part-type="genus">Lophogobius</tp:taxon-name-part> <tp:taxon-name-part taxon-name-part-type="species">cyprinoides</tp:taxon-name-part></tp:taxon-name></italic> clade warrants further morphological and molecular investigation.</p><fig id="F3" position="float" orientation="portrait"><label>Figure 3.</label><caption><p>Neighbor-joining tree derived from COI sequences for western Atlantic species of <italic><tp:taxon-name><tp:taxon-name-part taxon-name-part-type="genus">Coryphopterus</tp:taxon-name-part></tp:taxon-name></italic>. The tree was rooted on <italic><tp:taxon-name><tp:taxon-name-part taxon-name-part-type="genus">Fusigobius</tp:taxon-name-part> <tp:taxon-name-part taxon-name-part-type="species">duospilus</tp:taxon-name-part></tp:taxon-name></italic>. Divergence represented by scale bar = 3%. Note: <italic><tp:taxon-name><tp:taxon-name-part taxon-name-part-type="genus">Coryphopterus</tp:taxon-name-part> <tp:taxon-name-part taxon-name-part-type="species">punctipectophorus</tp:taxon-name-part></tp:taxon-name></italic> from the Gulf of Mexico was not available for inclusion in this analysis.</p></caption><graphic xmlns:xlink="http://www.w3.org/1999/xlink" xlink:href="zookeys-513-123-g003.jpg" position="float" orientation="portrait" xlink:type="simple" id="oo_47466.jpg"/></fig><fig id="F4" position="float" orientation="portrait"><label>Figure 4.</label><caption><p>The strict consensus of a maximum parsimony analysis of the COI region of 42 individuals of <italic><tp:taxon-name><tp:taxon-name-part taxon-name-part-type="genus">Coryphopterus</tp:taxon-name-part></tp:taxon-name></italic> and <italic><tp:taxon-name><tp:taxon-name-part taxon-name-part-type="genus">Lophogobius</tp:taxon-name-part> <tp:taxon-name-part taxon-name-part-type="species">cyprinoides</tp:taxon-name-part></tp:taxon-name></italic>. <italic><tp:taxon-name><tp:taxon-name-part taxon-name-part-type="genus">Fusigobius</tp:taxon-name-part> <tp:taxon-name-part taxon-name-part-type="species">duospilus</tp:taxon-name-part></tp:taxon-name></italic> and <italic><tp:taxon-name><tp:taxon-name-part taxon-name-part-type="genus">Rhinogobiops</tp:taxon-name-part> <tp:taxon-name-part taxon-name-part-type="species">nicholsii</tp:taxon-name-part></tp:taxon-name></italic> were outgroups in the analysis. Numbers above branches represent bootstrap support values &gt; 50. Note: <italic><tp:taxon-name><tp:taxon-name-part taxon-name-part-type="genus">Coryphopterus</tp:taxon-name-part> <tp:taxon-name-part taxon-name-part-type="species">punctipectophorus</tp:taxon-name-part></tp:taxon-name></italic> from the Gulf of Mexico was not available for inclusion in this analysis.</p></caption><graphic xmlns:xlink="http://www.w3.org/1999/xlink" xlink:href="zookeys-513-123-g004.jpg" position="float" orientation="portrait" xlink:type="simple" id="oo_47467.jpg"/></fig><table-wrap id="T1" position="float" orientation="portrait"><label>Table 1.</label><caption><p>Average Kimura two–parameter distance summary for species of western Atlantic <italic><tp:taxon-name><tp:taxon-name-part taxon-name-part-type="genus">Coryphopterus</tp:taxon-name-part></tp:taxon-name></italic> based on cytochrome c oxidase I (COI) sequences of individuals represented in the neighbor–joining tree in Figure <xref ref-type="fig" rid="F3">3</xref>. Intraspecific averages are shown in bold.</p></caption><table id="TID0EX3AG" rules="all"><tbody><tr><th rowspan="1" colspan="1"/><th rowspan="1" colspan="1"><italic><tp:taxon-name><tp:taxon-name-part taxon-name-part-type="species">curasub</tp:taxon-name-part></tp:taxon-name></italic></th><th rowspan="1" colspan="1"><italic><tp:taxon-name><tp:taxon-name-part taxon-name-part-type="species">dicrus</tp:taxon-name-part></tp:taxon-name></italic></th><th rowspan="1" colspan="1"><italic><tp:taxon-name><tp:taxon-name-part taxon-name-part-type="species">lipernes</tp:taxon-name-part></tp:taxon-name></italic></th><th rowspan="1" colspan="1"><italic><tp:taxon-name><tp:taxon-name-part taxon-name-part-type="species">hyalinus</tp:taxon-name-part></tp:taxon-name></italic></th><th rowspan="1" colspan="1"><italic><tp:taxon-name><tp:taxon-name-part taxon-name-part-type="species">personatus</tp:taxon-name-part></tp:taxon-name></italic></th><th rowspan="1" colspan="1"><italic><tp:taxon-name><tp:taxon-name-part taxon-name-part-type="species">tortugae</tp:taxon-name-part></tp:taxon-name></italic></th><th rowspan="1" colspan="1"><italic><tp:taxon-name><tp:taxon-name-part taxon-name-part-type="species">glaucofraenum</tp:taxon-name-part></tp:taxon-name></italic></th><th rowspan="1" colspan="1"><italic><tp:taxon-name><tp:taxon-name-part taxon-name-part-type="species">venezuelae</tp:taxon-name-part></tp:taxon-name></italic></th><th rowspan="1" colspan="1"><italic><tp:taxon-name><tp:taxon-name-part taxon-name-part-type="species">thrix</tp:taxon-name-part></tp:taxon-name></italic></th><th rowspan="1" colspan="1"><italic><tp:taxon-name><tp:taxon-name-part taxon-name-part-type="species">eidolon</tp:taxon-name-part></tp:taxon-name></italic></th><th rowspan="1" colspan="1"><italic><tp:taxon-name><tp:taxon-name-part taxon-name-part-type="species">alloides</tp:taxon-name-part></tp:taxon-name></italic></th><th rowspan="1" colspan="1"><italic><tp:taxon-name><tp:taxon-name-part taxon-name-part-type="species">kuna</tp:taxon-name-part></tp:taxon-name></italic></th></tr><tr><td rowspan="1" colspan="1"><italic><tp:taxon-name><tp:taxon-name-part taxon-name-part-type="genus">Coryphopterus</tp:taxon-name-part> <tp:taxon-name-part taxon-name-part-type="species">curasub</tp:taxon-name-part></tp:taxon-name></italic> (n=4)</td><td rowspan="1" colspan="1"><bold>0.10</bold></td><td rowspan="1" colspan="1"/><td rowspan="1" colspan="1"/><td rowspan="1" colspan="1"/><td rowspan="1" colspan="1"/><td rowspan="1" colspan="1"/><td rowspan="1" colspan="1"/><td rowspan="1" colspan="1"/><td rowspan="1" colspan="1"/><td rowspan="1" colspan="1"/><td rowspan="1" colspan="1"/><td rowspan="1" colspan="1"/></tr><tr><td rowspan="1" colspan="1"><italic><tp:taxon-name><tp:taxon-name-part taxon-name-part-type="genus">Coryphopterus</tp:taxon-name-part> <tp:taxon-name-part taxon-name-part-type="species">dicrus</tp:taxon-name-part></tp:taxon-name></italic> (n=24)</td><td rowspan="1" colspan="1">18.00</td><td rowspan="1" colspan="1"><bold>0.60</bold></td><td rowspan="1" colspan="1"/><td rowspan="1" colspan="1"/><td rowspan="1" colspan="1"/><td rowspan="1" colspan="1"/><td rowspan="1" colspan="1"/><td rowspan="1" colspan="1"/><td rowspan="1" colspan="1"/><td rowspan="1" colspan="1"/><td rowspan="1" colspan="1"/><td rowspan="1" colspan="1"/></tr><tr><td rowspan="1" colspan="1"><italic><tp:taxon-name><tp:taxon-name-part taxon-name-part-type="genus">Coryphopterus</tp:taxon-name-part> <tp:taxon-name-part taxon-name-part-type="species">lipernes</tp:taxon-name-part></tp:taxon-name></italic> (n=7)</td><td rowspan="1" colspan="1">19.40</td><td rowspan="1" colspan="1">21.70</td><td rowspan="1" colspan="1"><bold>0.10</bold></td><td rowspan="1" colspan="1"/><td rowspan="1" colspan="1"/><td rowspan="1" colspan="1"/><td rowspan="1" colspan="1"/><td rowspan="1" colspan="1"/><td rowspan="1" colspan="1"/><td rowspan="1" colspan="1"/><td rowspan="1" colspan="1"/><td rowspan="1" colspan="1"/></tr><tr><td rowspan="1" colspan="1"><italic><tp:taxon-name><tp:taxon-name-part taxon-name-part-type="genus">Coryphopterus</tp:taxon-name-part> <tp:taxon-name-part taxon-name-part-type="species">hyalinus</tp:taxon-name-part></tp:taxon-name></italic> (n=11)</td><td rowspan="1" colspan="1">18.00</td><td rowspan="1" colspan="1">19.60</td><td rowspan="1" colspan="1">14.90</td><td rowspan="1" colspan="1"><bold>0.10</bold></td><td rowspan="1" colspan="1"/><td rowspan="1" colspan="1"/><td rowspan="1" colspan="1"/><td rowspan="1" colspan="1"/><td rowspan="1" colspan="1"/><td rowspan="1" colspan="1"/><td rowspan="1" colspan="1"/><td rowspan="1" colspan="1"/></tr><tr><td rowspan="1" colspan="1"><italic><tp:taxon-name><tp:taxon-name-part taxon-name-part-type="genus">Coryphopterus</tp:taxon-name-part> <tp:taxon-name-part taxon-name-part-type="species">personatus</tp:taxon-name-part></tp:taxon-name></italic> (n=11)</td><td rowspan="1" colspan="1">19.00</td><td rowspan="1" colspan="1">19.00</td><td rowspan="1" colspan="1">15.60</td><td rowspan="1" colspan="1">7.20</td><td rowspan="1" colspan="1"><bold>0.10</bold></td><td rowspan="1" colspan="1"/><td rowspan="1" colspan="1"/><td rowspan="1" colspan="1"/><td rowspan="1" colspan="1"/><td rowspan="1" colspan="1"/><td rowspan="1" colspan="1"/><td rowspan="1" colspan="1"/></tr><tr><td rowspan="1" colspan="1"><italic><tp:taxon-name><tp:taxon-name-part taxon-name-part-type="genus">Coryphopterus</tp:taxon-name-part> <tp:taxon-name-part taxon-name-part-type="species">tortugae</tp:taxon-name-part></tp:taxon-name></italic> (n=21)</td><td rowspan="1" colspan="1">17.40</td><td rowspan="1" colspan="1">17.50</td><td rowspan="1" colspan="1">19.60</td><td rowspan="1" colspan="1">21.10</td><td rowspan="1" colspan="1">20.10</td><td rowspan="1" colspan="1"><bold>0.20</bold></td><td rowspan="1" colspan="1"/><td rowspan="1" colspan="1"/><td rowspan="1" colspan="1"/><td rowspan="1" colspan="1"/><td rowspan="1" colspan="1"/><td rowspan="1" colspan="1"/></tr><tr><td rowspan="1" colspan="1"><italic><tp:taxon-name><tp:taxon-name-part taxon-name-part-type="genus">Coryphopterus</tp:taxon-name-part> <tp:taxon-name-part taxon-name-part-type="species">glaucofraenum</tp:taxon-name-part></tp:taxon-name></italic> (n=26)</td><td rowspan="1" colspan="1">17.80</td><td rowspan="1" colspan="1">20.60</td><td rowspan="1" colspan="1">20.70</td><td rowspan="1" colspan="1">21.70</td><td rowspan="1" colspan="1">21.50</td><td rowspan="1" colspan="1">12.10</td><td rowspan="1" colspan="1"><bold>0.20</bold></td><td rowspan="1" colspan="1"/><td rowspan="1" colspan="1"/><td rowspan="1" colspan="1"/><td rowspan="1" colspan="1"/><td rowspan="1" colspan="1"/></tr><tr><td rowspan="1" colspan="1"><italic><tp:taxon-name><tp:taxon-name-part taxon-name-part-type="genus">Coryphopterus</tp:taxon-name-part> <tp:taxon-name-part taxon-name-part-type="species">venezuelae</tp:taxon-name-part></tp:taxon-name></italic> (n=39)</td><td rowspan="1" colspan="1">17.40</td><td rowspan="1" colspan="1">18.30</td><td rowspan="1" colspan="1">21.40</td><td rowspan="1" colspan="1">20.90</td><td rowspan="1" colspan="1">20.10</td><td rowspan="1" colspan="1">9.90</td><td rowspan="1" colspan="1">9.50</td><td rowspan="1" colspan="1"><bold>0.40</bold></td><td rowspan="1" colspan="1"/><td rowspan="1" colspan="1"/><td rowspan="1" colspan="1"/><td rowspan="1" colspan="1"/></tr><tr><td rowspan="1" colspan="1"><italic><tp:taxon-name><tp:taxon-name-part taxon-name-part-type="genus">Coryphopterus</tp:taxon-name-part> <tp:taxon-name-part taxon-name-part-type="species">thrix</tp:taxon-name-part></tp:taxon-name></italic> (n=7)</td><td rowspan="1" colspan="1">22.90</td><td rowspan="1" colspan="1">21.30</td><td rowspan="1" colspan="1">21.90</td><td rowspan="1" colspan="1">21.10</td><td rowspan="1" colspan="1">19.70</td><td rowspan="1" colspan="1">19.00</td><td rowspan="1" colspan="1">21.20</td><td rowspan="1" colspan="1">19.60</td><td rowspan="1" colspan="1"><bold>0.20</bold></td><td rowspan="1" colspan="1"/><td rowspan="1" colspan="1"/><td rowspan="1" colspan="1"/></tr><tr><td rowspan="1" colspan="1"><italic><tp:taxon-name><tp:taxon-name-part taxon-name-part-type="genus">Coryphopterus</tp:taxon-name-part> <tp:taxon-name-part taxon-name-part-type="species">eidolon</tp:taxon-name-part></tp:taxon-name></italic> (n=21)</td><td rowspan="1" colspan="1">22.90</td><td rowspan="1" colspan="1">19.40</td><td rowspan="1" colspan="1">25.20</td><td rowspan="1" colspan="1">19.20</td><td rowspan="1" colspan="1">18.00</td><td rowspan="1" colspan="1">19.70</td><td rowspan="1" colspan="1">12.10</td><td rowspan="1" colspan="1">18.90</td><td rowspan="1" colspan="1">19.60</td><td rowspan="1" colspan="1"><bold>0.10</bold></td><td rowspan="1" colspan="1"/><td rowspan="1" colspan="1"/></tr><tr><td rowspan="1" colspan="1"><italic><tp:taxon-name><tp:taxon-name-part taxon-name-part-type="genus">Coryphopterus</tp:taxon-name-part> <tp:taxon-name-part taxon-name-part-type="species">alloides</tp:taxon-name-part></tp:taxon-name></italic> (n=4)</td><td rowspan="1" colspan="1">17.90</td><td rowspan="1" colspan="1">17.90</td><td rowspan="1" colspan="1">21.90</td><td rowspan="1" colspan="1">17.90</td><td rowspan="1" colspan="1">18.40</td><td rowspan="1" colspan="1">20.00</td><td rowspan="1" colspan="1">21.30</td><td rowspan="1" colspan="1">18.90</td><td rowspan="1" colspan="1">20.20</td><td rowspan="1" colspan="1">18.50</td><td rowspan="1" colspan="1"><bold>3.70</bold></td><td rowspan="1" colspan="1"/></tr><tr><td rowspan="1" colspan="1"><italic><tp:taxon-name><tp:taxon-name-part taxon-name-part-type="genus">Coryphopterus</tp:taxon-name-part> <tp:taxon-name-part taxon-name-part-type="species">kuna</tp:taxon-name-part></tp:taxon-name></italic> (n=5)</td><td rowspan="1" colspan="1">22.70</td><td rowspan="1" colspan="1">24.90</td><td rowspan="1" colspan="1">26.40</td><td rowspan="1" colspan="1">23.20</td><td rowspan="1" colspan="1">25.70</td><td rowspan="1" colspan="1">25.50</td><td rowspan="1" colspan="1">27.90</td><td rowspan="1" colspan="1">26.00</td><td rowspan="1" colspan="1">24.90</td><td rowspan="1" colspan="1">25.80</td><td rowspan="1" colspan="1">23.60</td><td rowspan="1" colspan="1"><bold>0.50</bold></td></tr></tbody></table></table-wrap></tp:treatment-sec><tp:treatment-sec sec-type="Depth distributions"><title>Depth distributions.</title><p>Depth ranges of <italic><tp:taxon-name><tp:taxon-name-part taxon-name-part-type="genus">Coryphopterus</tp:taxon-name-part></tp:taxon-name></italic> species are shown in Figure <xref ref-type="fig" rid="F5">5</xref>. <italic><tp:taxon-name><tp:taxon-name-part taxon-name-part-type="genus">Coryphopterus</tp:taxon-name-part> <tp:taxon-name-part taxon-name-part-type="species">curasub</tp:taxon-name-part></tp:taxon-name></italic>, which is known from 70–80 m, is the only member of the genus that has a narrow depth range completely confined to mesophotic depths. <italic><tp:taxon-name><tp:taxon-name-part taxon-name-part-type="genus">Coryphopterus</tp:taxon-name-part> <tp:taxon-name-part taxon-name-part-type="species">venezuelae</tp:taxon-name-part></tp:taxon-name></italic>, <italic><tp:taxon-name><tp:taxon-name-part taxon-name-part-type="genus">Coryphopterus</tp:taxon-name-part> <tp:taxon-name-part taxon-name-part-type="species">glaucofraenum</tp:taxon-name-part></tp:taxon-name></italic>, <italic><tp:taxon-name><tp:taxon-name-part taxon-name-part-type="genus">Coryphopterus</tp:taxon-name-part> <tp:taxon-name-part taxon-name-part-type="species">dicrus</tp:taxon-name-part></tp:taxon-name></italic>, <italic><tp:taxon-name><tp:taxon-name-part taxon-name-part-type="genus">Coryphopterus</tp:taxon-name-part> <tp:taxon-name-part taxon-name-part-type="species">eidolon</tp:taxon-name-part></tp:taxon-name></italic>, <italic><tp:taxon-name><tp:taxon-name-part taxon-name-part-type="genus">Coryphopterus</tp:taxon-name-part> <tp:taxon-name-part taxon-name-part-type="species">thrix</tp:taxon-name-part></tp:taxon-name></italic>, <italic><tp:taxon-name><tp:taxon-name-part taxon-name-part-type="genus">Coryphopterus</tp:taxon-name-part> <tp:taxon-name-part taxon-name-part-type="species">hyalinus</tp:taxon-name-part></tp:taxon-name></italic>, <italic><tp:taxon-name><tp:taxon-name-part taxon-name-part-type="genus">Coryphopterus</tp:taxon-name-part> <tp:taxon-name-part taxon-name-part-type="species">lipernes</tp:taxon-name-part></tp:taxon-name></italic>, and <italic><tp:taxon-name><tp:taxon-name-part taxon-name-part-type="genus">Coryphopterus</tp:taxon-name-part> <tp:taxon-name-part taxon-name-part-type="species">personatus</tp:taxon-name-part></tp:taxon-name></italic> inhabit depths as deep as 52–70 m, but they have broad depth ranges that extend as shallow as 1–6 m. The only <italic><tp:taxon-name><tp:taxon-name-part taxon-name-part-type="genus">Coryphopterus</tp:taxon-name-part></tp:taxon-name></italic> species in addition to <italic><tp:taxon-name><tp:taxon-name-part taxon-name-part-type="genus">Coryphopterus</tp:taxon-name-part> <tp:taxon-name-part taxon-name-part-type="species">curasub</tp:taxon-name-part></tp:taxon-name></italic> that we have collected using the <italic>Curasub</italic> submersible are <italic><tp:taxon-name><tp:taxon-name-part taxon-name-part-type="genus">Coryphopterus</tp:taxon-name-part> <tp:taxon-name-part taxon-name-part-type="species">hyalinus</tp:taxon-name-part></tp:taxon-name></italic> – one specimen from 33 m, and <italic><tp:taxon-name><tp:taxon-name-part taxon-name-part-type="genus">Coryphopterus</tp:taxon-name-part> <tp:taxon-name-part taxon-name-part-type="species">venezuelae</tp:taxon-name-part></tp:taxon-name></italic> – three specimens from 65–69 m. Prior to this study, <italic><tp:taxon-name><tp:taxon-name-part taxon-name-part-type="genus">Coryphopterus</tp:taxon-name-part> <tp:taxon-name-part taxon-name-part-type="species">venezuelae</tp:taxon-name-part></tp:taxon-name></italic> was known from 1–20 m (<xref ref-type="bibr" rid="B18">Robertson and Van Tassell 2015</xref>), and thus our new collections of the species off Curacao extend its known range by nearly 50 m.</p><fig id="F5" position="float" orientation="portrait"><label>Figure 5.</label><caption><p>Depth ranges for <italic><tp:taxon-name><tp:taxon-name-part taxon-name-part-type="genus">Coryphopterus</tp:taxon-name-part></tp:taxon-name></italic> species. Data are from <xref ref-type="bibr" rid="B8">Böhlke and Robins (1960</xref>, 1962); <xref ref-type="bibr" rid="B23">Thacker and Cole (2002)</xref>; <xref ref-type="bibr" rid="B11">Feitoza et al. (2005)</xref>; <xref ref-type="bibr" rid="B18">Robertson and Van Tassell (2015)</xref>; the Florida Museum of Natural History online fish catalog – <ext-link xmlns:xlink="http://www.w3.org/1999/xlink" ext-link-type="uri" xlink:href="http://specifyportal.flmnh.ufl.edu/fishes/" xlink:type="simple">http://specifyportal.flmnh.ufl.edu/fishes/</ext-link>; the Florida Fish and Wildlife Conservation Commission online catalog <ext-link xmlns:xlink="http://www.w3.org/1999/xlink" ext-link-type="uri" xlink:href="http://myfwc.com/research/saltwater/specimen-collections/sis/ichthyology/" xlink:type="simple">http://myfwc.com/research/saltwater/specimen-collections/sis/ichthyology/</ext-link>; the Smithsonian National Museum of Natural History online catalog – <ext-link xmlns:xlink="http://www.w3.org/1999/xlink" ext-link-type="uri" xlink:href="http://www.vertebrates.si.edu//search/fishes" xlink:type="simple">www.vertebrates.si.edu//search/fishes</ext-link>); and this study.</p></caption><graphic xmlns:xlink="http://www.w3.org/1999/xlink" xlink:href="zookeys-513-123-g005.jpg" position="float" orientation="portrait" xlink:type="simple" id="oo_47468.jpg"/></fig></tp:treatment-sec><tp:treatment-sec><!--Section generated to contain objects referenced in tp:taxon-treatment.--><app id="App1"><title>Appendix</title><table-wrap id="T2" position="anchor" orientation="portrait"><label>Appendix</label><caption><p>Links between DNA voucher specimens, GenBank accession numbers, and cytochrome c oxidase subunit I (COI) sequences of <italic><tp:taxon-name><tp:taxon-name-part taxon-name-part-type="genus">Coryphopterus</tp:taxon-name-part> <tp:taxon-name-part taxon-name-part-type="species">curasub</tp:taxon-name-part></tp:taxon-name></italic> sp. n. and <italic><tp:taxon-name><tp:taxon-name-part taxon-name-part-type="genus">Coryphopterus</tp:taxon-name-part> <tp:taxon-name-part taxon-name-part-type="species">venezuelae</tp:taxon-name-part></tp:taxon-name></italic>.</p></caption><table id="TID0EPYBG" rules="all"><tbody><tr><th rowspan="1" colspan="1">Catalog Number/DNA Number</th><th rowspan="1" colspan="1">GenBank No.</th><th rowspan="1" colspan="1">GenSeq Designation</th></tr><tr><td rowspan="1" colspan="1"><italic><tp:taxon-name><tp:taxon-name-part taxon-name-part-type="genus">Coryphopterus</tp:taxon-name-part> <tp:taxon-name-part taxon-name-part-type="species">curasub</tp:taxon-name-part></tp:taxon-name></italic> sp. n.</td><td rowspan="1" colspan="1"/><td rowspan="1" colspan="1"/></tr><tr><td rowspan="1" colspan="1">USNM 406373, CUR 11373, Holotype</td><td rowspan="1" colspan="1"><ext-link xmlns:xlink="http://www.w3.org/1999/xlink" ext-link-type="gen" xlink:href="KT020955" xlink:type="simple">KT020955</ext-link></td><td rowspan="1" colspan="1">Geneseq-1 COI</td></tr><tr><td rowspan="1" colspan="1">USNM 430037, CUR 13302, Paratype</td><td rowspan="1" colspan="1"><ext-link xmlns:xlink="http://www.w3.org/1999/xlink" ext-link-type="gen" xlink:href="KT020957" xlink:type="simple">KT020957</ext-link></td><td rowspan="1" colspan="1">Genseq-2 COI</td></tr><tr><td rowspan="1" colspan="1">USNM 431328, CUR 14003, Paratype</td><td rowspan="1" colspan="1"><ext-link xmlns:xlink="http://www.w3.org/1999/xlink" ext-link-type="gen" xlink:href="KT020961" xlink:type="simple">KT020961</ext-link></td><td rowspan="1" colspan="1">Genseq-2 COI</td></tr><tr><td rowspan="1" colspan="1">USNM 430019, CUR 13303, Paratype</td><td rowspan="1" colspan="1"><ext-link xmlns:xlink="http://www.w3.org/1999/xlink" ext-link-type="gen" xlink:href="KT020958" xlink:type="simple">KT020958</ext-link></td><td rowspan="1" colspan="1">Genseq-2 COI</td></tr><tr><td rowspan="1" colspan="1"><italic><tp:taxon-name><tp:taxon-name-part taxon-name-part-type="genus">Coryphopterus</tp:taxon-name-part> <tp:taxon-name-part taxon-name-part-type="species">venezuelae</tp:taxon-name-part></tp:taxon-name></italic></td><td rowspan="1" colspan="1"/><td rowspan="1" colspan="1"/></tr><tr><td rowspan="1" colspan="1">USNM 413804, CUR 12273</td><td rowspan="1" colspan="1"><ext-link xmlns:xlink="http://www.w3.org/1999/xlink" ext-link-type="gen" xlink:href="KT020959" xlink:type="simple">KT020959</ext-link></td><td rowspan="1" colspan="1">Genseq-4 COI</td></tr><tr><td rowspan="1" colspan="1">USNM 413992, CUR 13008</td><td rowspan="1" colspan="1"><ext-link xmlns:xlink="http://www.w3.org/1999/xlink" ext-link-type="gen" xlink:href="KT020956" xlink:type="simple">KT020956</ext-link></td><td rowspan="1" colspan="1">Genseq-4 COI</td></tr><tr><td rowspan="1" colspan="1">USNM 430016, CUR 13328</td><td rowspan="1" colspan="1"><ext-link xmlns:xlink="http://www.w3.org/1999/xlink" ext-link-type="gen" xlink:href="KT020960" xlink:type="simple">KT020960</ext-link></td><td rowspan="1" colspan="1">Genseq-4 COI</td></tr></tbody></table></table-wrap></app></tp:treatment-sec><ref-list><ref id="B15"><mixed-citation xmlns:xlink="http://www.w3.org/1999/xlink" xlink:type="simple"><person-group><name name-style="western"><surname>Murdy</surname><given-names>EO</given-names></name></person-group> (<year>2002</year>) <article-title><tp:taxon-name><tp:taxon-name-part taxon-name-part-type="family">Gobiidae</tp:taxon-name-part></tp:taxon-name>.</article-title> In: <person-group><name name-style="western"><surname>Carpenter</surname><given-names>KE</given-names></name></person-group> (<role>Ed.</role>) <source>The living marine resources of the western Central Atlantic. Bony Fishes, Part 2 (<tp:taxon-name><tp:taxon-name-part taxon-name-part-type="family">Opistognathidae</tp:taxon-name-part></tp:taxon-name> to <tp:taxon-name><tp:taxon-name-part taxon-name-part-type="family">Molidae</tp:taxon-name-part></tp:taxon-name>), Sea Turtles and Marine Mammals</source>. <publisher-name>The Food and Agriculture Organization of the United Nations</publisher-name>, <publisher-loc>Rome</publisher-loc> <volume>3</volume>: <fpage>1375</fpage>–<lpage>2127</lpage>. </mixed-citation></ref><ref id="B5"><mixed-citation xmlns:xlink="http://www.w3.org/1999/xlink" xlink:type="simple"><person-group><name name-style="western"><surname>Baldwin</surname><given-names>CC</given-names></name><name name-style="western"><surname>Weigt</surname><given-names>LA</given-names></name><name name-style="western"><surname>Smith</surname><given-names>DG</given-names></name><name name-style="western"><surname>Mounts</surname><given-names>JH</given-names></name></person-group> (<year>2009</year>) <article-title>Reconciling genetic lineages with species in western Atlantic <italic><tp:taxon-name><tp:taxon-name-part taxon-name-part-type="genus">Coryphopterus</tp:taxon-name-part></tp:taxon-name></italic> (<tp:taxon-name><tp:taxon-name-part taxon-name-part-type="subclass">Teleostei</tp:taxon-name-part></tp:taxon-name>: <tp:taxon-name><tp:taxon-name-part taxon-name-part-type="family">Gobiidae</tp:taxon-name-part></tp:taxon-name>).</article-title> In: <person-group><name name-style="western"><surname>Lang</surname><given-names>MA</given-names></name><etal>et al.</etal></person-group> (<role>Eds</role>) <issue-title>Proceedings of the Smithsonian Marine Science Network Symposium</issue-title>. <source>Smithsonian Contributions to the Marine Sciences</source> <volume>38</volume>: <fpage>113</fpage>–<lpage>140</lpage>. </mixed-citation></ref><ref id="B8"><mixed-citation xmlns:xlink="http://www.w3.org/1999/xlink" xlink:type="simple"><person-group><name name-style="western"><surname>Böhlke</surname><given-names>JE</given-names></name><name name-style="western"><surname>Robins</surname><given-names>CR</given-names></name></person-group> (<year>1960</year>) <article-title>A revision of the gobioid fish genus <italic><tp:taxon-name><tp:taxon-name-part taxon-name-part-type="genus">Coryphopterus</tp:taxon-name-part></tp:taxon-name></italic>.</article-title> <source>Proceedings of the Academy of Natural Sciences of Philadelphia</source> <volume>112</volume>: <fpage>103</fpage>–<lpage>128</lpage>. </mixed-citation></ref><ref id="B23"><mixed-citation xmlns:xlink="http://www.w3.org/1999/xlink" xlink:type="simple"><person-group><name name-style="western"><surname>Thacker</surname><given-names>CE</given-names></name><name name-style="western"><surname>Cole</surname><given-names>KS</given-names></name></person-group> (<year>2002</year>) <article-title>Phylogeny and evolution of the gobiid genus <italic><tp:taxon-name><tp:taxon-name-part taxon-name-part-type="genus">Coryphopterus</tp:taxon-name-part></tp:taxon-name></italic>.</article-title> <source>Bulletin of Marine Science</source> <volume>70</volume>: <fpage>837</fpage>–<lpage>850</lpage>. </mixed-citation></ref><ref id="B30"><mixed-citation xmlns:xlink="http://www.w3.org/1999/xlink" xlink:type="simple"><person-group><name name-style="western"><surname>Weigt</surname><given-names>LA</given-names></name><name name-style="western"><surname>Baldwin</surname><given-names>CC</given-names></name><name name-style="western"><surname>Driskell</surname><given-names>A</given-names></name><name name-style="western"><surname>Smith</surname><given-names>DG</given-names></name><name name-style="western"><surname>Ormos</surname><given-names>A</given-names></name><name name-style="western"><surname>Reyier</surname><given-names>E</given-names></name></person-group> (<year>2012b</year>) <article-title>Using DNA barcoding to assess Caribbean reef fish biodiversity: expanding taxonomic and geographic coverage.</article-title> <source>PLoS ONE</source> <volume>7</volume>(<issue>7</issue>): <elocation-id>e41059</elocation-id>. doi: <ext-link ext-link-type="doi" xlink:href="10.1371/journal.pone.0041059" xlink:type="simple">10.1371/journal.pone.0041059</ext-link> </mixed-citation></ref><ref id="B11"><mixed-citation xmlns:xlink="http://www.w3.org/1999/xlink" xlink:type="simple"><person-group><name name-style="western"><surname>Feitoza</surname><given-names>BM</given-names></name><name name-style="western"><surname>Rosa</surname><given-names>RS</given-names></name><name name-style="western"><surname>Rocha</surname><given-names>LA</given-names></name></person-group> (<year>2005</year>) <article-title>Ecology and zoogeography of deep reef fishes in northeastern Brazil.</article-title> <source>Bulletin of Marine Science</source> <volume>76</volume>: <fpage>725</fpage>–<lpage>742</lpage>. </mixed-citation></ref><ref id="B18"><mixed-citation xmlns:xlink="http://www.w3.org/1999/xlink" xlink:type="simple"><person-group><name name-style="western"><surname>Robertson</surname><given-names>DR</given-names></name><name name-style="western"><surname>Van Tassell</surname><given-names>J</given-names></name></person-group> (<year>2015</year>) <source>Shorefishes of the Greater Caribbean: online information system. Version 1.0</source> <publisher-name>Smithsonian Tropical Research Institute</publisher-name>, <publisher-loc>Balboa, Panamá</publisher-loc>. </mixed-citation></ref></ref-list></tp:taxon-treatment>
